# Supplementary material for: Functional Overexpression of Vomeronasal Receptors Using a Herpes Simplex Virus Type 1 (HSV-1)-Derived Amplicon
Source: PLoS One. 2016 May 19;11(5):e0156092. doi: 10.1371/journal.pone.0156092 (PMC4873243; doi:10.1371/journal.pone.0156092)
Supplement: S1 File — Supporting Information Excel workbook file containing the raw data from Figs 2D, 2E, 3C–3E, 4B, 4C and 4E. (XLSX) [file pone.0156092.s001.xlsx]

## Sheet: Figure2
	Figure 2C
		GFP intensity								Cell abundance
		HEK				VSNs				VSNs
		6h	24h	48h		6h	24h	48h
		31.267	43.19	146.279		26.9347	107.119	61.1003		time	Total cells	GFP	%	Norm.
		47.475	68.696	159.122		101.086	164.994	55.0213		6h	209	10	4.78469	0.18809
		14.922	56.021	80.274		47.7387	150.291	46.9743		24h	192	35	18.2292	0.71659
		62.434	119.151	41.194		0	74.1783	74.2603		48h	114	29	25.4386	1
		36.079	90.505	97.355		113.507	110.753	62.3133
		50.034	140.93	109.222		45.8657	99.4593	85.1883
		22.904	56.898	169.072		23.9987	113.701	106.457
		64.349	39.663	90.085		60.6757	70.1753	78.0523
		21.087	29.483	159.688		7.62167	115.625	45.1003
		36.312	30.242	126.935		68.08	100.495	39.4323
			14.153	129.249			130.553	90.4743
			15.604	150.904			124.226	116.213
			24.528	39.077			108.72	97.4723
			35.242	76.799			91.5973	27.4593
			54.106	160.977			67.1923	40.3373
			15.339	147.885			122.248	22.3473
			17.935	84.155			124.612	31.6373
			33.998	32.091			76.0953	102.877
			83.397	102.035			87.9443	36.8163
			80.173	84.605			97.4593	76.0443
	Mean	38.6863	52.4627	109.35		49.5507	106.872	64.779
	Figure 2D
		Total				GFP				V1rj2				V2r1b				Fpr3
		Total	GFP	%		Total	GFP	%		Total	GFP	%		Total	GFP	%		Total	GFP	%
		200	83	41.5										200	83	41.5
		144	50	34.7222										144	50	34.7222
		120	55	45.8333										120	55	45.8333
		218	83	38.0734										218	83	38.0734
		110	40	36.3636										110	40	36.3636
		145	54	37.2414										145	54	37.2414
		117	33	28.2051										117	33	28.2051
		162	40	24.6914										162	40	24.6914
		128	31	24.2188										128	31	24.2188
		70	12	17.1429										70	12	17.1429
		94	19	20.2128										94	19	20.2128
		85	16	18.8235										85	16	18.8235
		190	35	18.4211										190	35	18.4211
		183	22	12.0219										183	22	12.0219
		112	34	30.3571										112	34	30.3571
		253	26	10.2767										253	26	10.2767
		197	23	11.6751										197	23	11.6751
		147	38	25.8503										147	38	25.8503
		141	36	25.5319		141	36	25.5319
		93	23	24.7312		93	23	24.7312
		150	21	14		150	21	14
		89	20	22.4719		89	20	22.4719
		96	23	23.9583		96	23	23.9583
		101	24	23.7624		101	24	23.7624
		84	19	22.6191		84	19	22.6191
		149	42	28.1879		149	42	28.1879
		196	34	17.3469		196	34	17.3469
		216	23	10.6481		216	23	10.6481
		589	98	16.6384		589	98	16.6384
		600	108	18		600	108	18
		408	63	15.4412		408	63	15.4412
		492	70	14.2276		492	70	14.2276
		504	68	13.4921		504	68	13.4921
		480	104	21.6667		480	104	21.6667
		475	103	21.6842		475	103	21.6842
		237	65	27.4262		237	65	27.4262
		582	110	18.9003		582	110	18.9003
		468	99	21.1538		468	99	21.1538
		288	71	24.6528		288	71	24.6528
		427	78	18.267						427	78	18.267
		576	63	10.9375						576	63	10.9375
		301	71	23.588						301	71	23.588
		449	66	14.6993						449	66	14.6993
		282	45	15.9574						282	45	15.9574
		318	38	11.9497						318	38	11.9497
		522	43	8.23755						522	43	8.23755
		234	32	13.6752						234	32	13.6752
		150	29	19.3333		150	29	19.3333
		231	56	24.2424		231	56	24.2424
		357	33	9.2437		357	33	9.2437
		232	35	15.0862		232	35	15.0862
		174	46	26.4368		174	46	26.4368
		280	51	18.2143		280	51	18.2143
		375	39	10.4		375	39	10.4
		216	45	20.8333		216	45	20.8333
		64	25	39.0625														64	25	39.0625
		85	26	30.5882														85	26	30.5882
		72	32	44.4444														72	32	44.4444
		24	14	58.3333														24	14	58.3333
		92	26	28.2609														92	26	28.2609
		110	40	36.3636														110	40	36.3636
		252	31	12.3016		252	31	12.3016
		126	22	17.4603		126	22	17.4603
		120	19	15.8333		120	19	15.8333
		315	28	8.88889		315	28	8.88889
		200	31	15.5		200	31	15.5
		180	30	16.6667		180	30	16.6667
		280	26	9.28571		280	26	9.28571
		245	42	17.1429		245	42	17.1429
	Mean			21.9334				18.4705				14.664				26.4239				39.5088
	SE			1.21084				0.89211				1.67878				2.54595				4.45312
	Figure 2E
			mcherry	mcherry/GFP		%
			55	40		72.7273
			40	21		52.5
			81	48		59.2593
			70	54		77.1429
			75	52		69.3333
			40	31		77.5
			72	60		83.3333
			53	41		77.3585
			106	84		79.2453
			90	72		80
			70	66		94.2857
			95	83		87.3684
			67	53		79.1045
			64	49		76.5625
	Mean					76.1229
	SE					2.8194

## Sheet: Figure3
	Figure 3C
									Figure 3D
		Cell#	Δrationorm
			DMSO	E mix	HMW	E2734	high K			Equation			y = a + b*x
		1	0	0.15171	0	0	0.27686			Weight			No Weighting
		2	0	0.34447	0	0	0.33642			Residual Sum of Squares			0.41981
		3	0	0.11107	0	0	0.33964			Pearson's r			0.7117
		4	0	0.17103	0	0	0.23421			Adj. R-Square			0.48595
		5	0	0.21006	0	0	0.21207							Value	Standard Error
		6	0	0.48974	0	0	0.32153						Intercept	0.16829	0.05165
		7	0	0.18873	0	0	0.27485						Slope	0.54666	0.11014
		8	0	0.48813	0	0	0.34527
		9	0	0.62736	0	0	0.61087
		10	0	0.14769	0	0	0.51147
		11	0	0.51348	0	0	0.3839
		12	0	0.21811	0	0	0.3501
		13	0	0.86197	0	0	0.89819
		14	0	0.46479	0	0	0.31751
		15	0	0.4668	0	0	0.29618
		16	0	0.49416	0	0	0.3505
		17	0	0.36258	0	0	0.44789
		18	0	0.6169	0	0	0.56016
		19	0	0.26962	0	0	0.367
		20	0	1	0	0	0.76901
		21	0	0.27807	0	0	0.24145
		22	0	0.15815	0	0	0.40563
		23	0	0.55493	0	0	0.42495
		24	0	0.15412	0	0	0.25553
		25	0	0.38712	0	0	0
		26	0	0.81207	0	0	0.60765
	Figure 3E
	V1rj2		Cells						%
		Total	DMSO	E mix	HMW	E2734	high K		DMSO	E mix	HMW	E2734	high K
		78	0	7	0	0	60		0	8.97436	0	0	76.9231
		63	0	2	0	2	40		0	3.1746	0	3.1746	63.4921
		71	4	8	0	0	45		5.6338	11.2676	0	0	63.3803
		66	3	6	0	2	33		4.54545	9.09091	0	3.0303	50
		45	0	1	0	1	30		0	2.22222	0	2.22222	66.6667
		38	2	3	0	1	23		5.26316	7.89474	0	2.63158	60.5263
		43	1	2	0	0	15		2.32558	4.65116	0	0	34.8837
		32	0	0	0	0	12		0	0	0	0	37.5
								Mean	2.221	5.90945	0	1.38234	56.6715
								SE	0.90679	1.39991	0	0.5318	5.18097
	Control	29	0	0		1	13		0	0		3.44828	44.8276
		56	2	2		0	24		3.57143	3.57143		0	42.8571
		33	0	0		0	5		0	0		0	15.1515
		35	0	0		0	11		0	0		0	31.4286
		46	0	1		0	33		0	2.17391		0	71.7391
		51	0	0		0	28		0	0		0	54.902
		39	0	0		1	23		0	0		2.5641	58.9744
		45	0	0		0	16		0	0		0	35.5556
		31			0		9				0		29.0323
		22			1		12				4.54545		54.5455
		19			0		11				0		57.8947
		28			0		14				0		50
		31			0		20				0		64.5161
		30			1		10				3.33333		33.3333
		26			2		15				7.69231		57.6923
		42			1		15				2.38095		35.7143
								Mean	0.44643	0.71817	2.24401	0.75155	46.1353
								SE	0.44643	0.48834	1.00293	0.49905	3.79599

## Sheet: Figure4
	Figure 4B															Figure 4C
		V2r1b		Cells						%						V2r1b/cGo-/-		Cells						%
			Total		SYF	HMW	ND1	high K			SYF	HMW	ND1	high K			Total		SYF	HMW	ND1	high K			SYF	HMW	ND1	high K
			83		6	1	0	60			7.22892	1.20482	0	72.2892			11		1	1	1	6			8.33333	8.33333	8.33333	58.3333
			50		3	0	1	32			6	0	2	64			18		0	0	0	8			0	0	0	47.3684
			55		1	1	1	45			1.81818	1.81818	1.81818	81.8182			15		1	0	0	9			6.25	0	0	62.5
			83		0	0	0	68			0	0	0	81.9277			32		0	1	2	18			0	2.85714	5.71429	60
			40		3	0	0	30			7.5	0	0	75			34		0	0	0	18			0	0	0	52.9412
			54		2	1	1	48			3.7037	1.85185	1.85185	88.8889			23		0	0	0	14			0	0	0	65.3846
			33		1	0	0	24			3.0303	0	0	72.7273			22		0	0	0	15			0	0	0	69.5652
			40		3	0	0	29			7.5	0	0	72.5			38		0	0	0	17			0	0	0	44.7368
			31		0	0	0	27			0	0	0	87.0968
										Mean	4.08679	0.54165	0.63	77.3609										Mean	1.82292	1.39881	1.75595	57.6037
										SE	1.03176	0.27755	0.31541	2.69597										SE	1.20951	1.05182	1.17588	3.06456
		GFP
			36		0	0	1	14			0	0	2.77778	38.8889
			23		2	0	2	17			8.69565	0	8.69565	73.913
			21		0	2	0	9			0	9.52381	0	42.8571
			20		0	0	0	12			0	0	0	60
			23		0	1	0	12			0	4.34783	0	52.1739
			24		0	0	0	18			0	0	0	75
			19		0	1	0	11			0	5.26316	0	57.8947
			42		1	0	0	21			2.38095	0	0	50
			34		0	1	0	24			0	2.94118	0	70.5882
			23		0	0	0	13			0	0	0	56.5217
			98		1	1	2	66			1.02041	1.02041	2.04082	67.3469
			108		0	0	1	57			0	0	0.92593	52.7778
			63		0	0	0	34			0	0	0	53.9682
			70		0	1	1	49			0	1.42857	1.42857	70
			68		0	0	1	39			0	0	1.47059	57.3529
			104		1	1	1	80			0.96154	0.96154	0.96154	76.9231
			103		0	0	0	72			0	0	0	69.9029
			65		0	1	0	41			0	1.53846	0	63.0769
			110		0	0	0	64			0	0	0	58.1818
			99		0	0	0	66			0	0	0	66.6667
			71		1	0	1	47			1.40845	0	1.40845	66.1972
										Mean	0.6889	1.2869	0.93854	60.9634
										SE	0.42333	0.52904	0.42808	2.26681
	Figure 4E
		Fpr3		Cells						%
			Total		W-pep	HMW	ND1	high K			W-pep	HMW	ND1	high K
			25		1	0	0	14			4	0	0	56
			26		1	0	0	14			3.84615	0	0	53.8462
			32		1	0	1	17			3.125	0	3.125	53.125
			14		0	0	0	6			0	0	0	42.8571
			40		0	1	0	16			0	2.5	0	40
			26		1	1	0	14			3.84615	3.84615	0	53.8462
										Mean	2.46955	1.05769	0.52083	49.9457
										SE	0.79077	0.69115	0.52083	2.74684
		GFP
			36		0	0	1	14			0	0	2.77778	38.8889
			23		0	0	2	17			0	0	8.69565	73.913
			21		0	2	0	9			0	9.52381	0	42.8571
			20		0	0	0	12			0	0	0	60
			23		0	1	0	12			0	4.34783	0	52.1739
			24		0	0	0	18			0	0	0	75
			19		0	1	0	11			0	5.26316	0	57.8947
			42		0	0	0	21			0	0	0	50
			34		0	1	0	24			0	2.94118	0	70.5882
			23		0	0	0	13			0	0	0	56.5217
			98		1	1	2	66			1.02041	1.02041	2.04082	67.3469
			108		1	0	1	57			0.92593	0	0.92593	52.7778
			63		0	0	0	34			0	0	0	53.9682
			70		0	1	1	49			0	1.42857	1.42857	70
			68		0	0	1	39			0	0	1.47059	57.3529
			104		0	1	1	80			0	0.96154	0.96154	76.9231
			103		0	0	0	72			0	0	0	69.9029
			65		0	1	0	41			0	1.53846	0	63.0769
			110		0	0	0	64			0	0	0	58.1818
			99		0	0	0	66			0	0	0	66.6667
			71		0	0	1	47			0	0	1.40845	66.1972
										Mean	0.09268	1.2869	0.93854	60.9634
										SE	0.06396	0.52904	0.42808	2.26681
